# Supplementary material for: Deep crypt secretory cells shape region-specific mucin glycosylation patterns in the mouse colon
Source: PLoS One. 2025 Jul 8;20(7):e0326157. doi: 10.1371/journal.pone.0326157 (PMC12237016; doi:10.1371/journal.pone.0326157)
Supplement: S1 Data — Data file including the numerical values used for the quantitative analysis of DCS cell distribution shown in Fig 1C and 1D. (XLSX) [file pone.0326157.s001.xlsx]

## Sheet: Proximal
Proximal colon, n = 68
#	Numeber of cKit (+) cells/crypt	Numeber of Muc2 (+) cells/crypt	Numeber of cKit (-) cells/crypt	DCS cell abundance (%)
1	10	25	15	40
2	8	18	10	44.4444
3	7	15	8	46.6667
4	8	17	9	47.0588
5	8	17	9	47.0588
6	20	40	20	50
7	9	17	8	52.9412
8	8	15	7	53.3333
9	21	39	18	53.8462
10	12	22	10	54.5455
11	12	22	10	54.5455
12	13	23	10	56.5217
13	11	19	8	57.8947
14	10	17	7	58.8235
15	10	17	7	58.8235
16	10	17	7	58.8235
17	13	22	9	59.0909
18	25	42	17	59.5238
19	6	10	4	60
20	12	20	8	60
21	21	35	14	60
22	12	20	8	60
23	11	18	7	61.1111
24	11	18	7	61.1111
25	11	18	7	61.1111
26	11	18	7	61.1111
27	11	18	7	61.1111
28	18	28	10	64.2857
29	11	17	6	64.7059
30	11	17	6	64.7059
31	8	12	4	66.6667
32	12	18	6	66.6667
33	14	21	7	66.6667
34	10	15	5	66.6667
35	17	25	8	68
36	13	19	6	68.4211
37	9	13	4	69.2308
38	14	20	6	70
39	14	20	6	70
40	12	17	5	70.5882
41	15	21	6	71.4286
42	13	18	5	72.2222
43	16	22	6	72.7273
44	16	22	6	72.7273
45	11	15	4	73.3333
46	11	15	4	73.3333
47	11	15	4	73.3333
48	11	15	4	73.3333
49	14	19	5	73.6842
50	13	17	4	76.4706
51	13	17	4	76.4706
52	10	13	3	76.9231
53	10	13	3	76.9231
54	14	18	4	77.7778
55	14	18	4	77.7778
56	7	9	2	77.7778
57	11	14	3	78.5714
58	12	15	3	80
59	12	15	3	80
60	13	16	3	81.25
61	14	17	3	82.3529
62	10	12	2	83.3333
63	15	18	3	83.3333
64	17	20	3	85
65	12	14	2	85.7143
66	18	21	3	85.7143
67	8	9	1	88.8889
68	10	11	1	90.9091
Mean	12.2794	18.6765	6.39706	67.3149
Standard deviation	3.52656	6.2578	3.7813	11.5661

## Sheet: ant.Middle
Anterior Middle colon, n = 42
#	Numeber of cKit (+) cells/crypt	Numeber of Muc2 (+) cells/crypt	Numeber of cKit (-) cells/crypt	DCS cell abundance (%)
1	10	24	14	41.6667
2	14	30	16	46.6667
3	16	33	17	48.4848
4	17	33	16	51.5152
5	18	34	16	52.9412
6	20	37	17	54.0541
7	20	36	16	55.5556
8	19	34	15	55.8824
9	14	25	11	56
10	27	47	20	57.4468
11	19	33	14	57.5758
12	18	31	13	58.0645
13	20	34	14	58.8235
14	21	34	13	61.7647
15	20	32	12	62.5
16	20	32	12	62.5
17	20	32	12	62.5
18	19	30	11	63.3333
19	21	33	12	63.6364
20	21	33	12	63.6364
21	24	37	13	64.8649
22	19	29	10	65.5172
23	21	32	11	65.625
24	25	38	13	65.7895
25	20	30	10	66.6667
26	14	21	7	66.6667
27	23	34	11	67.6471
28	21	31	10	67.7419
29	19	28	9	67.8571
30	17	25	8	68
31	17	25	8	68
32	28	41	13	68.2927
33	18	26	8	69.2308
34	13	18	5	72.2222
35	16	22	6	72.7273
36	27	37	10	72.973
37	23	31	8	74.1935
38	29	39	10	74.359
39	21	28	7	75
40	18	24	6	75
41	19	25	6	76
42	24	30	6	80
Mean	19.7619	31.1429	11.381	63.7839
Standard deviation	3.96298	5.59154	3.5453	8.44528

## Sheet: post.Middle
Posterior Middle colon, n = 55
#	Numeber of cKit (+) cells/crypt	Numeber of Muc2 (+) cells/crypt	Numeber of cKit (-) cells/crypt	DCS cell abundance (%)
1	15	43	28	34.8837
2	11	28	17	39.2857
3	14	33	19	42.4242
4	13	30	17	43.3333
5	13	29	16	44.8276
6	14	30	16	46.6667
7	15	32	17	46.875
8	13	27	14	48.1481
9	16	33	17	48.4848
10	13	26	13	50
11	11	22	11	50
12	13	25	12	52
13	18	34	16	52.9412
14	16	30	14	53.3333
15	15	28	13	53.5714
16	19	35	16	54.2857
17	12	22	10	54.5455
18	18	33	15	54.5455
19	12	22	10	54.5455
20	17	31	14	54.8387
21	17	31	14	54.8387
22	16	29	13	55.1724
23	14	25	11	56
24	20	35	15	57.1429
25	16	28	12	57.1429
26	16	28	12	57.1429
27	20	35	15	57.1429
28	15	26	11	57.6923
29	15	26	11	57.6923
30	15	26	11	57.6923
31	15	26	11	57.6923
32	17	29	12	58.6207
33	17	29	12	58.6207
34	19	32	13	59.375
35	23	38	15	60.5263
36	20	33	13	60.6061
37	20	33	13	60.6061
38	22	36	14	61.1111
39	19	31	12	61.2903
40	19	31	12	61.2903
41	19	31	12	61.2903
42	16	26	10	61.5385
43	24	39	15	61.5385
44	20	32	12	62.5
45	16	25	9	64
46	16	25	9	64
47	18	28	10	64.2857
48	15	23	8	65.2174
49	19	29	10	65.5172
50	22	33	11	66.6667
51	19	28	9	67.8571
52	19	28	9	67.8571
53	25	36	11	69.4444
54	17	24	7	70.8333
55	24	32	8	75
Mean	16.9455	29.8	12.8545	56.9906
Standard deviation	3.29417	4.4	3.35975	7.86217

## Sheet: Distal
Distal colon, n = 109
#	Numeber of cKit (+) cells/crypt	Numeber of Muc2 (+) cells/crypt	Numeber of cKit (-) cells/crypt	DCS cell abundance (%)
1	1	14	13	7.14286
2	1	14	13	7.14286
3	1	9	8	11.1111
4	2	16	14	12.5
5	2	15	13	13.3333
6	2	13	11	15.3846
7	2	12	10	16.6667
8	2	12	10	16.6667
9	3	17	14	17.6471
10	2	11	9	18.1818
11	2	10	8	20
12	4	20	16	20
13	4	19	15	21.0526
14	3	14	11	21.4286
15	4	18	14	22.2222
16	3	13	10	23.0769
17	4	17	13	23.5294
18	3	12	9	25
19	3	12	9	25
20	3	12	9	25
21	2	8	6	25
22	4	15	11	26.6667
23	4	15	11	26.6667
24	4	15	11	26.6667
25	3	11	8	27.2727
26	5	18	13	27.7778
27	4	14	10	28.5714
28	3	10	7	30
29	4	13	9	30.7692
30	4	13	9	30.7692
31	4	13	9	30.7692
32	4	13	9	30.7692
33	6	19	13	31.5789
34	8	25	17	32
35	6	18	12	33.3333
36	4	12	8	33.3333
37	5	15	10	33.3333
38	4	12	8	33.3333
39	4	12	8	33.3333
40	6	18	12	33.3333
41	3	9	6	33.3333
42	3	9	6	33.3333
43	4	12	8	33.3333
44	4	12	8	33.3333
45	5	15	10	33.3333
46	5	15	10	33.3333
47	5	15	10	33.3333
48	6	18	12	33.3333
49	7	20	13	35
50	7	20	13	35
51	5	14	9	35.7143
52	5	14	9	35.7143
53	5	14	9	35.7143
54	4	11	7	36.3636
55	4	11	7	36.3636
56	4	11	7	36.3636
57	4	11	7	36.3636
58	7	19	12	36.8421
59	5	13	8	38.4615
60	5	13	8	38.4615
61	8	20	12	40
62	8	20	12	40
63	9	22	13	40.9091
64	7	17	10	41.1765
65	5	12	7	41.6667
66	5	12	7	41.6667
67	5	12	7	41.6667
68	5	12	7	41.6667
69	8	19	11	42.1053
70	8	19	11	42.1053
71	9	21	12	42.8571
72	6	14	8	42.8571
73	7	16	9	43.75
74	14	32	18	43.75
75	7	16	9	43.75
76	7	16	9	43.75
77	12	27	15	44.4444
78	4	9	5	44.4444
79	4	9	5	44.4444
80	4	9	5	44.4444
81	12	27	15	44.4444
82	6	13	7	46.1538
83	8	17	9	47.0588
84	8	17	9	47.0588
85	10	21	11	47.619
86	11	23	12	47.8261
87	17	35	18	48.5714
88	6	12	6	50
89	5	10	5	50
90	6	12	6	50
91	4	8	4	50
92	9	18	9	50
93	4	8	4	50
94	8	16	8	50
95	10	19	9	52.6316
96	10	19	9	52.6316
97	9	17	8	52.9412
98	6	11	5	54.5455
99	10	18	8	55.5556
100	5	9	4	55.5556
101	9	16	7	56.25
102	9	16	7	56.25
103	8	14	6	57.1429
104	14	24	10	58.3333
105	7	12	5	58.3333
106	13	21	8	61.9048
107	18	28	10	64.2857
108	13	20	7	65
109	8	12	4	66.6667
Mean	5.88073	15.3394	9.45872	37.3267
Standard deviation	3.26989	4.96265	3.04562	12.9509

## Sheet: Disribution of data
	Sample size (n)	Mean of DCS cell abundance (%)	Standard deviation (SD)	2 x SD	Mean > 2 x SD?	Normal distribution?
Proximal	68	67.3149	11.5661	23.1321	Yes	Yes/approximately
Ant. Middle	42	63.7839	8.44528	16.8906	Yes	Yes/approximately
Post. Middle	55	56.9906	7.86217	15.7243	Yes	Yes/approximately
Distal	109	37.3267	12.9509	25.9018	Yes	Yes/approximately

## Sheet: t-test
Welch's t-test
Comparison (Group 1 vs Group 2)	Group 1 (n, mean ± SD)	Group 2 (n, mean ± SD)	t-value	Degree of freedom	P-value	P < 0.05
Proximal vs Ant. Middle	68, 67.3 ± 11.6	42, 63.8 ± 8.4	1.82678	105	0.0705736	No
Proximal vs Post. Middle	68, 67.3 ± 11.6	55, 57.0 ± 7.9	5.82514	118	5.04075e-08	Yes
Proximal vs Distal	68, 67.3 ± 11.6	109, 37.3 ± 13.0	15.9169	154	2.40262e-34	Yes
